# Supplementary material for: Effects of Different Bud Thinning Methods on Nutritional Quality and Antioxidant Activities of Fruiting Bodies of Pleurotus eryngii
Source: Front Plant Sci. 2022 Jun 16;13:917010. doi: 10.3389/fpls.2022.917010 (PMC9244624; doi:10.3389/fpls.2022.917010)
Supplement: Supplementary file 1 [file Table_1.XLSX]

## Sheet: Sheet1
					Treatment	Crude protein粗蛋白mg/g		crude fiber粗纤维（%）		Crude fat粗脂肪（%）		Total sugar总糖（mg/g 干重）					Concentration	Total antioxidant capacity (mM)	Hydroxyl radical (U/mL)	Superoxide anion (U/L)	DPPH radical (%)
					T1（A3）	154.525		6.75		1.29		643.89					1	0.32	5.98	77.44	32.14
						152.126		6.64		1.17		652.13					1	0.38	5.07	79.07	22.61
						147.365		6.71		1.12		636.74					1	0.33	4.86	77.44	25.79
																	2	0.34	7.04	80.71	36.11
																	2	0.33	7.11	86.41	32.93
					T2(B5)	127.763		6.14		1.65		659.46					2	0.34	7.25	83.15	38.49
						131.784		6.25		1.69		660.98					3	0.35	7.75	104.34	36.9
						130.689		6.09		1.52		643.63					3	0.36	7.75	92.11	46.42
																	3	0.35	7.61	101.08	40.47
																	4	0.38	7.89	104.34	51.58
					T3（C）	135.994		6.21		1.02		661.07					4	0.37	7.75	106.79	58.33
						142.587		6.23		1.19		654.18					4	0.36	8.17	104.34	50.39
						139.528		6.29		1.27		669.34					5	0.39	8.59	119.02	73.81
																	5	0.43	8.73	119.83	69.04
																	5	0.43	8.52	125.54	67.85
					T4（D）	149.081		6.82		1.72		618.22
						146.974		6.69		1.67		629.17
						152.413		6.55		1.54		615.54
					T5（对照组）	120.769		5.76		1.2		615.98
						121.568		5.89		1.14		609.78
						124.197		5.93		1.29		619.91
	Young mushroom菇蕾数量
A1	11
	5					Cap diameter菌盖直径 mm		Stipe diameter菌柄直径 mm		Stipe length菌柄长度 mm		Single mushroom weight单菇重量 g		Single bag weight单包重量 g
	6				A1	45.57		38.2		114.2		209.6		326
	7					56.27		43.4		109.7		172		279.9
	9					51.69		41.93		117.3		218.2		311.9
A2	7				A2	46.15		39.46		118.7		194.3		194.3
	12					46.34		40.69		124.8		186.4		319.3
	12					47.41		38.19		127.1		164.7		316.3
	8				A3	53.34		41.41		122.3		231.3		326.6
A3	10					59.9		38.91		114.6		224.3		319.9
	6					64.42		49.45		129.1		192.9		353.7
	8				A4	47.74		38.13		96.7		179		179
	9					50.46		37.91		123.1		151.5		229.1
	8					44.42		32.28		106.8		137.3		243.1
A4	7				A5	50.54		44.21		121.4		178.8		271.1
	13					51.48		36.93		121.4		160.9		293.5
	15					49.41		39.37		109.2		152.9		236.3
	9				A6	51.76		40.55		92.3		183.1		183.1
	10					50.15		37.37		93.8		162		162
A5	12					47.63		40.48		84.6		146		281.2
	8				B1	43.44		33.46		111.2		180.9		180.9
	6					41.34		30.88		92.6		124.1		217.6
	5					43.25		35.04		108.7		159.8		197.2
	6				B2	47.79		37.38		102.7		127.8		249.2
A6	3					46.21		39.1		96.5		139.8		234.9
	6					50.03		33.04		82.9		127.2		234.1
	8				B3	43.92		39.53		102.6		122.6		237.4
	10					51.42		31.03		103.8		135.3		207.9
	8					41.65		33.02		96.9		185.6		185.6
B1	8				B4	43.91		35.65		101.3		116.1		240.4
	7					46.04		38.93		94.6		147.2		242.6
	8					45.83		37.09		92		134.3		250.5
	6				B5	53.19		42.66		109.8		218.2		320.5
	11					50.11		43.84		122.4		158.2		280.5
B2	10					52.3		35.42		117.6		176.2		337
	10				B6	47.76		41.33		106.7		178.7		256.1
	9					50.07		39.47		107.9		131.2		282.4
	6					50.7		41.19		102.4		135.3		254
	10				C	59.41		39.86		138.6		285.4		285.4
B3	7					61.16		41.95		122.4		210.7		322.6
	8					52.37		44.65		120.7		197.8		308
	5				D	64.15		54.24		138.7		201		422.4
	6					62.91		47.65		132.4		292		434.2
	8					70.07		51.64		147.7		297.4		382.7
	7				CK	55.11		45.92		121.4		246		246
B4	10					52.43		45.51		119.2		218.9		353.3
	12					53.43		52.49		126.9		187		306.1
	9
	10
	5
B5	7
	8
	8
	6
	9
B6	11
	12
	9
	10
	13
C	3
	5
	4
	3
D	1
	3
	4
	2
	3
CK	3
	5
	6
	8
	4
